# Supplementary material for: Application of Green Technology to Extract Clean and Safe Bioactive Compounds from Tetradesmus obliquus Biomass Grown in Poultry Wastewater
Source: Molecules. 2023 Mar 6;28(5):2397. doi: 10.3390/molecules28052397 (PMC10005368; doi:10.3390/molecules28052397)
Supplement: Supplementary file 1 [file molecules-28-02397-s001.zip]

Archive with 1 entries (1 files):
- molecules-2150251-supplementary.pdf
